# Supplementary material for: Mitochondria-Targeted Antioxidants Prevent Tachypacing-Induced Contractile Dysfunction in In Vitro Cardiomyocyte and In Vivo Drosophila Models of Atrial Fibrillation
Source: Antioxidants (Basel). 2025 Nov 30;14(12):1444. doi: 10.3390/antiox14121444 (PMC12730019; doi:10.3390/antiox14121444)
Supplement: Supplementary file 1 [file antioxidants-14-01444-s001.zip]

Archive with 1 entries (1 files):
- antioxidants-3982815-supplementary.pdf
